# Supplementary material for: On the phylogeny of Mustelidae subfamilies: analysis of seventeen nuclear non-coding loci and mitochondrial complete genomes
Source: BMC Evol Biol. 2011 Apr 10;11:92. doi: 10.1186/1471-2148-11-92 (PMC3088541; doi:10.1186/1471-2148-11-92)
Supplement: Additional file 4 — Comparisons of phylogenetic performances of mt genes among studies. [file 1471-2148-11-92-S4.XLS]

## Sheet: Sheet1
Additional file 4 Comparisons of phylogenetic performances of mt genes among studies.
	cox1	cox2	cox3	cytb	nd1	nd2	nd3	nd4	nd4l	nd5	nd6	atp6	atp8	12sRNA	16sRNA	tRNAs
Zardoya and Meyer (1996)	G	M	M	G	M	G	P	G	P	G	M	P	P	-	-	-
Russo et al. (1996)	-	P	-	G	P	-	-	G	P	G	-	-	-	-	-	-
Miya and Nishida (2000)	G	G	G	G	P	M	M	G	P	G	P	P	P	-	-	-
Mueller (2006)	M	P	M	M	M	G	P	G	P	G	P	M	P	-	-	G
Yu et al. (2007)	G	M	M	G	P	G	P	G	P	G	-	M	P	M	G	M
Cunha et al. (2009)	P	G	P	M	M	M	P	G	M	M	M	G	P	-	-	P
the present study	M	M	M	G	M	G	M	M	P	G	M	P	P	M	G	M
G,M, and P stand for good, medium, and poor performers, respectively.
- stands for no performance evaluation in the study
