# Supplementary material for: On the phylogeny of Mustelidae subfamilies: analysis of seventeen nuclear non-coding loci and mitochondrial complete genomes
Source: BMC Evol Biol. 2011 Apr 10;11:92. doi: 10.1186/1471-2148-11-92 (PMC3088541; doi:10.1186/1471-2148-11-92)
Supplement: Additional file 5 — Detailed information of 14 nuclear intron loci that were first used in the Mustelidae phylogeny. [file 1471-2148-11-92-S5.XLS]

## Sheet: Table1
Additional file 5 Detailed information of 14 nuclear intron loci that were first used in the Mustelidae phylogeny.
Gene abbreviation	Intron Postion	Gene Names	Position on Dog Chromosome	Position(start-end)
Cidea	1	cell death-inducing DNA fragmentation factor, alpha subunit-like effector A	7	80,737,434-80,738,516
Coro1c	4	coronin, actin binding protein,1C	26	21,253,411-21,254,707
Coro1c	5	coronin, actin binding protein,1C	26	21,254,687-21,255,761
Guca1b	3	guanylate cyclase activator 1B	12	13,802,257-13,803,075
Ociad1	4	OCIA domain containing 1	13	47,557,904-47,558,966
Plod2	13	procollagen lysine, 2-oxoglutarate 5-dioxygenase 2	23	44,343,560-44,344,820
Plod2	14	procollagen lysine, 2-oxoglutarate 5-dioxygenase 2	23	44,344,824-44,345,945
Ssr1	5	signal sequence receptor, alpha	35	10,298,089-10,299,276
Tbc1d7	6	TBC1 domain family, member 7	35	15,776,300-15,777,367
Tbk1	8	TANK-binding kinase 1	10	10,188,773-10,189,629
Tinagl1	1	tubulointerstitial nephritis antigen-like 1	2	72,415,892-72,417,131
Tinagl1	3	tubulointerstitial nephritis antigen-like 1	2	72,421,223-72,422,318
Wasf1	3	WASP family 1	12	69,871,657-69,872,722
Wasf1	6	WASP family 1	12	69,873,209-69,874,393
Wasf1	7	WASP family 1	12	69,878,145-69,879,335
Ttr1	1	transthyretin (prealbumin, amyloidosis type I)	7	60,925,771-60,926,830
Fgb	4	fibrinogen beta chain	15	55,246,914-55,247,456
Fgb	7	fibrinogen beta chain	15	55,248,551-55,249,324
