# Supplementary material for: On the phylogeny of Mustelidae subfamilies: analysis of seventeen nuclear non-coding loci and mitochondrial complete genomes
Source: BMC Evol Biol. 2011 Apr 10;11:92. doi: 10.1186/1471-2148-11-92 (PMC3088541; doi:10.1186/1471-2148-11-92)
Supplement: Additional file 6 — The species examined in this study and their Genbank accession numbers. [file 1471-2148-11-92-S6.XLS]

## Sheet: Table1
Additional file 6 The species examined in this study and their Genbank accession numbers.
Family	Subfamily	Scientific name	Common name	Sample source	MT genomes(Accession No)	Nuclear introns(Accession No)
Mustelidae	Mustelinae	Mustela sibirica	Himalayan weasel	China	HM106317 (this study)	this study
		Mustela putorius	Polecat	Royal Ontario Museum, Canada	HM106318 (this study)	this study
		Mustela nivalis	Least weasel	CGRB*, South Korea	HM106319 (this study)	this study
		Mustela kathiah	Yellow-bellied weasel	Yunnan Province,China	HM106320 (this study)	Yu et al. (2010)
		Mustela frenata	Long-tailed weasel	Royal Ontario Museum, Canada	HM106321 (this study)	this study
		Mustela vison	American mink	Royal Ontario Museum, Canada	HM106322 (this study)	this study
		Martes zibellina	sable	Neimenggu Province,China	HM106323 (this study)	this study
		Martes americana	American marten	Royal Ontario Museum, Canada	HM106324 (this study)	this study
		Martes foina	Stone Marten	China	HM106325 (this study)	this study
		Martes flavigula	Yellow-throated marten	Kunming Zoo,China	HM106326 (this study)	Yu et al. (2010)
		Martes pennanti	Fisher	Royal Ontario Museum, Canada	HM106327 (this study)	this study
		Martes melampus	Japanese Marten		NC_009678(Yonezawa et al. 2007)
		Gulo guloa	Wolverine	Royal Ontario Museum, Canada	NC_009685(Arnason et al. 2007)	this study
	Melinae	Melogale moschata	Chinese Ferret-Badger	Yunnan Province,China	HM106328 (this study)	this study
	Taxidiinae	Taxidea taxus	American badger	Royal Ontario Museum, Canada	HM106330 (this study)	this study
	Lutrinae	Lutra lutraa	Common otter	CGRB*, South Korea	NC_011358(Jang et al. 2010)	this study
		Enhydra lutris	Sea otter		NC_009692(Yonezawa et al. 2007)
	Melinae	Meles melesa	European badger	CGRB*, South Korea	NC_011125(Arnason et al. 2007)	this study
		Meles meles anakuma	Japanese badger		NC_009677(Yonezawa et al. 2007)
		Arctonyx collaris	Hog badger	Yunnan Province,China	HM106329 (this study)	Yu et al. (2010)
Procyonidae		Procyon lotora	North American raccoon		NC_009126(Takada et al. 2007)	Yu et al. (2010)
		Potos flavus	Kinkajou			Yu et al. (2010)
		Nasua nasua	Southern coati	Royal Ontario Museum, Canada	HM106331 (this study)
Mephitidae		Mephitis mephitis	Striped skunk	San Diego Zoo,USA	HM106332 (this study)	Yu et al. (2010)
		Spilogale putorius	Eastern Spotted Skunks		NC_010497(Arnason et al. 2007)
Ailuridae		Ailurus fulgens styania	Red Panda		NC_009691(Yonezawa et al. 2007)	Yu et al. (2010)
